# Supplementary material for: The Predictive Values of Advanced Non-Small Cell Lung Cancer Patients Harboring Uncommon EGFR Mutations—The Mutation Patterns, Use of Different Generations of EGFR-TKIs, and Concurrent Genetic Alterations
Source: Front Oncol. 2021 Aug 26;11:646577. doi: 10.3389/fonc.2021.646577 (PMC8426345; doi:10.3389/fonc.2021.646577)
Supplement: Supplementary file 2 [file Table_1.xlsx]

## Sheet: Supplementary Table 1
	8 gene panel	EGFR	ALK	ROS1	MET	RET	ERBB2	KRAS	BRAF
	68 gene panel	AKT1	ALK	APC	AR	ARAF	ATM	AXL	BCL2L11
		BRAF	BRCA1	BRCA2	CCND1	CD74	CDK4	CDKN2A	CTNNB1
		CYP2D6	DDR2	DPYD	EGFR	ERBB2	ERBB3	ERBB4	ESR1
		FGF19	FGF3	FGF4	FGFR2	FGFR3	FLT3	HRAS	IDH1
		IDH2	IGF1R	JAK1	JAK2	KDR	KIT	KRAS	MAP2K1
		MTOR	MYC	NF1	NOTCH1	NRAS	NRG1	NTRK1	NTRK2
		NTRK3	PDGFRA	PIK3CA	PTCH1	PTEN	RB1	RET	ROS1
		SMAD4	SMO	STK11	TOP2A	TP53	TSC1	TSC2
	168 gene panel	AKT1	ALK	APC	AR	ARID1A	ATM	ATR	B2M
		BARD1	BCL2L11	BCOR	BLM	BRAF	BRCA1	BRCA2	BRINP3
		BRIP1	CARD11	CASP8	CBL	CCND1	CCNE1	CD274	CD74
		CDH18	CDK4	CDK6	CDKN1A	CDKN1B	CDKN2A	CHEK1	CHEK2
		CREBBP	CSMD3	CTNNB1	CYP2D6	DIS3	DNMT3A	DPYD	EGFR
		EMSY	EP300	EPHA3	EPHA5	EPHA7	EPHB1	ERBB2	ERBB3
		ERBB4	ESR1	FANCA	FANCI	FAT3	FBXW7	FGF19	FGF3
		FGF4	FGFR1	FGFR2	FGFR3	FLT1	FLT3	FLT4	GATA2
		GATA3	GRIN2A	H3F3C	HGF	HIST1H1C	HIST1H3B	HIST1H3G	HRAS
		IDH1	IDH2	IGF2	IKZF1	IL7R	INHBA	JAK1	JAK2
		KDM5A	KDM6A	KDR	KEAP1	KIT	KMT2D	KRAS	LRP1B
		MAP2K1	MAP3K13	MAX	MCL1	MEN1	MET	MLH1	MRE11
		MSH2	MSH6	MTOR	MUTYH	MYC	MYCN	NAV3	NBN
		NF1	NFE2L2	NOTCH1	NRAS	NRG1	NTRK1	NTRK2	NTRK3
		PAK5	PALB2	PARP1	PDGFRA	PDGFRB	PIK3C2G	PIK3C3	PIK3CA
		PIK3CG	PIK3R1	PMS2	POLD1	POLE	POM121L12	PPP2R1A	PRKDC
		PTEN	PTPRD	PTPRT	RAD50	RAD51B	RAD51C	RAD51D	RAD54L
		RAF1	RARA	RB1	RBM10	RET	RNF43	ROS1	RUNX1
		SETD2	SMAD4	SMARCA4	SOX2	SOX9	SPOP	SPTA1	SRC
		STAG2	STK11	TBX3	TERT	TGFBR2	TP53	TP63	TRIM58
		TRPC5	U2AF1	UGT1A1	VEGFA	VEGFB	VEGFC	VHL	YES1
	520 gene panel	ABL1	ABL2	ABRAXAS1	ACVR1	ACVR1B	ADGRA2	AKT1	AKT2
		AKT3	ALK	ALOX12B	AMER1	ANKRD11	APC	APCDD1	AR
		ARAF	ARFRP1	ARID1A	ARID1B	ARID2	ARID5B	ASXL1	ASXL2
		ATF1	ATM	ATR	ATRX	AURKA	AURKB	AXIN1	AXIN2
		AXL	B2M	BACH1	BAP1	BARD1	BBC3	BCL10	BCL2
		BCL2L1	BCL2L11	BCL2L2	BCL6	BCOR	BCORL1	BCR	BIRC3
		BLM	BMPR1A	BRAF	BRCA1	BRCA2	BRD4	BRIP1	BTG1
		BTK	CALR	CARD11	CASP8	CBFB	CBL	CCND1	CCND2
		CCND3	CCNE1	CD274	CD276	CD79A	CD79B	CDC73	CDH1
		CDK8	CDK4	CDK6	CDK12	CDKN1A	CDKN1B	CDKN1C	CDKN2A
		CDKN2B	CDKN2C	CEBPA	CENPA	CHD1	CHD2	CHD4	CHEK1
		CHEK2	CHUK	CIC	COP1	CRBN	CREBBP	CRKL	CRLF2
		CSF1R	CSF3R	CTCF	CTLA4	CTNNA1	CTNNB1	CUL3	CUL4A
		CUL4B	CXCR4	CYLD	CYP17A1	DAXX	DCUN1D1	DDR2	DICER1
		DIS3	DNAJB1	DNMT1	DNMT3A	DNMT3B	DOT1L	E2F3	EED
		EGFL7	EGFR	EIF1AX	EIF4A2	EIF4E	ELOC	EMSY	EP300
		EPCAM	EPHA2	EPHA3	EPHA5	EPHA7	EPHB1	ERBB2	ERBB3
		ERBB4	ERCC1	ERCC2	ERCC3	ERCC4	ERCC5	ERG	ERRFI1
		ESR1	EWSR1	EZH2	FANCA	FANCC	FANCD2	FANCE	FANCF
		FANCG	FANCI	FANCL	FANCM	FAS	FAT1	FAT3	FBXW7
		FCGR2B	FGF10	FGF12	FGF14	FGF19	FGF23	FGF3	FGF4
		FGF6	FGF7	FGFR1	FGFR2	FGFR3	FGFR4	FH	FLCN
		FLT1	FLT3	FLT4	FOXA1	FOXL2	FOXO1	FOXP1	FRS2
		FUBP1	FYN	GABRA6	GALNT12	GATA1	GATA2	GATA3	GATA4
		GATA6	GID4	GLI1	GNA11	GNA13	GNAQ	GNAS	GPS2
		GREM1	GRIN2A	GRM3	GSK3B	GSTM1	GSTT1	H3F3A	H3F3B
		H3F3C	HDAC1	HDAC2	HDAC4	HGF	HIST1H1C	HIST1H2BD	HIST1H3A
		HIST1H3B	HIST1H3C	HIST1H3D	HIST1H3E	HIST1H3F	HIST1H3G	HIST1H3H	HIST1H3I
		HIST1H3J	HIST2H3C	HIST2H3D	HIST3H3	HLA-A	HNF1A	HNF1B	HOXB13
		HRAS	HSD3B1	HSP90AA1	ICOSLG	ID3	IDH1	IDH2	IFNGR1
		IGF1	IGF1R	IGF2	IKBKE	IKZF1	IL10	IL7R	INHA
		INHBA	INPP4A	INPP4B	INSR	IRF2	IRF4	IRS1	IRS2
		JAK1	JAK2	JAK3	JUN	KAT6A	KDM5A	KDM5C	KDM6A
		KDR	KEAP1	KEL	KIT	KLF4	KLHL6	KMT2A	KMT2C
		KMT2D	KRAS	LATS1	LATS2	LMO1	LRP1B	LYN	LZTR1
		MAGI2	MALT1	MAP2K1	MAP2K2	MAP2K4	MAP3K1	MAP3K13	MAP3K14
		MAPK1	MAPK3	MAX	MCL1	MDC1	MDM2	MDM4	MED12
		MEF2B	MEN1	MET	MGA	MITF	MLH1	MLH3	MPL
		MRE11	MSH2	MSH3	MSH6	MST1	MST1R	MTOR	MUTYH
		MYC	MYCL	MYCN	MYD88	MYOD1	NBN	NCOA3	NCOR1
		NEB	NEGR1	NF1	NF2	NFE2L2	NFKBIA	NKX2-1	NKX3-1
		NOTCH1	NOTCH2	NOTCH3	NOTCH4	NPM1	NR4A3	NRAS	NRG1
		NSD1	NTHL1	NTRK1	NTRK2	NTRK3	NUP93	PAK1	PAK3
		PAK5	PALB2	PARP1	PARP2	PARP3	PARP4	PAX5	PBRM1
		PDCD1	PDCD1LG2	PDGFRA	PDGFRB	PDK1	PDPK1	PGR	PHOX2B
		PIK3C2B	PIK3C2G	PIK3C3	PIK3CA	PIK3CB	PIK3CD	PIK3CG	PIK3R1
		PIK3R2	PIK3R3	PIM1	PLCG2	PLK2	PMAIP1	PMS1	PMS2
		PNRC1	POLD1	POLE	POM121L12	PPM1D	PPP2R1A	PPP2R2A	PPP6C
		PRDM1	PREX2	PRKAR1A	PRKCI	PRKDC	PRKN	PRSS8	PTCH1
		PTEN	PTK2	PTPN11	PTPRD	PTPRS	PTPRT	QKI	RAB35
		RAC1	RAD21	RAD50	RAD51	RAD51B	RAD51C	RAD51D	RAD52
		RAD54L	RAF1	RANBP2	RARA	RASA1	RB1	RBM10	RECQL4
		REL	RET	RHEB	RHOA	RICTOR	RIT1	RNF43	ROS1
		RPA1	RPS6KA4	RPS6KB2	RPTOR	RUNX1	RUNX1T1	RYBP	SDHA
		SDHAF2	SDHB	SDHC	SDHD	SETD2	SF3B1	SH2B3	SH2D1A
		SHQ1	SLIT2	SLX4	SMAD2	SMAD3	SMAD4	SMARCA4	SMARCB1
		SMARCD1	SMO	SNCAIP	SOCS1	SOX10	SOX17	SOX2	SOX9
		SPEN	SPOP	SPTA1	SRC	SRSF2	STAG2	STAT3	STAT4
		STAT5A	STAT5B	STK11	STK40	SUFU	SUZ12	SYK	TACC3
		TAF1	TBX3	TCF3	TCF7L2	TENT5C	TERC	TERT	TET1
		TET2	TGFBR1	TGFBR2	TIPARP	TMEM127	TMPRSS2	TNFAIP3	TNFRSF14
		TNFSF11	TOP1	TOP2A	TP53	TP63	TRAF2	TRAF7	TRRAP
		TSC1	TSC2	TSHR	U2AF1	VEGFA	VEGFB	VEGFC	VHL
		VTCN1	WISP3	WRN	WT1	XIAP	XPO1	XRCC2	XRCC3
		YAP1	YES1	ZBTB2	ZFHX3	ZNF217	ZNF703	ZNRF3	ZRSR2
