# Supplementary material for: The Predictive Values of Advanced Non-Small Cell Lung Cancer Patients Harboring Uncommon EGFR Mutations—The Mutation Patterns, Use of Different Generations of EGFR-TKIs, and Concurrent Genetic Alterations
Source: Front Oncol. 2021 Aug 26;11:646577. doi: 10.3389/fonc.2021.646577 (PMC8426345; doi:10.3389/fonc.2021.646577)
Supplement: Supplementary file 4 [file Table_3.xlsx]

## Sheet: Supplementary Table 3
	Supplementary Table 3. The detection methods and sample types for each patient with uncommon EGFR mutations.
	EGFRum+EGFRcm (n=52)	21L858R+18E709A *	21L858R+18E709K*	21L858R+18E709A*	21L858R+18E709K*	21L858R+18E709G*	21L858R+18E709K*
		21L858R+21A871G*	21L858R+21A871G*	21L858R+20S768I*	21L858R+20G779C*	21L858R+18G719S+20S768I+20R776H*	21L858R+18T725M*
		21L858R+20S768I+8S306L*	21L858R+21V834L*	21L858R+21V834L*	21L858R+21L833F*	21L858R+21L833V*	21L858R+18I706T*
		21L858R+19D761Y*	21L858R+21G873E#	21L858R+21G873E*	21L858R+18G719C&	21L858R+18G719A&	21L858R+20R776G#
		21L858R+21A859S#	21L858R+21R831H+25V1010D*	21L858R+18L718Q#	21L858R+7A289T*	21L858R+25V1010D*	21L858R+3R108K*
		21L858R+3R108K*	21L858R+14T572I*	21L858R+2L62R*	21L858R+2L62R*	21L858R+2L62R*	21L858R+2L62R*
		21L858R+22R889S#	21L858R+2L49V+4H145R+22S895frameshift*	21L858R+7A289V*	19del+21L861Q&	19del+19K754E*	19del+20I821F#
		19del+18G724S#	19del+5G588S*	19del+7K261M*	19del+24V980G*	19del+17R669Q*	19del+7A289V*
		19del+7Q276L+15G598V*	19del+8E330K*	19del+25V1010M#	19del+7S306W*
	complex EGFRum (n=22)	18G719S+7A289I#	21L861Q+7T263P*	18G719A+21L861Q&	18G719A+21L861Q&	18G719A+21L861Q&	18G719A+21L861Q&
		18G719C+21L833V*	18G719S+20S768I*	18G719C+20S768I*	18G719S+20S768I*	18G719S+20S768I*	18G719A+20S768I*
		18G719S+20S768I&	18G719A+18E709A#	18G719S+18E709A*	18G719S+18E709A#	18G719A+18E709K*	18G719A+18E709K*
		18G719S+18E709A #	18G719A+20R776C*	20S768I+20V774M*	19G719A+19L747V*
	single EGFRum (n=28)	6R222L #	18G719A*	18G719A&	18G719A&	18G719A&	18G719A&
		18G719A&	18G719A*	18G719C&	18E709_T710delinsD*	19I744_K745insKIPVAI*	19I744M*
		19L747P*	20V765A#	20S768I&	20S768I&	21L861Q&	21L861Q#
		21L861Q*	21L861Q*	21L861Q&	21L861Q&	21L861Q*	21L861Q*
		21L861Q*	21L861Q*	21L861Q#	21L861Q*
	EGFR, epidermal growth factor receptor; EGFRcm, common EGFR mutations; EGFRum, uncommon EGFR mutations.
	*Tissue or #plasma samples were used for EGFR mutation testing by Next Generation Sequencing (NGS).
	& EGFR mutation status were determined by amplification refractory mutation system (ARMS) using tissue specimens.
