# Supplementary material for: The Predictive Values of Advanced Non-Small Cell Lung Cancer Patients Harboring Uncommon EGFR Mutations—The Mutation Patterns, Use of Different Generations of EGFR-TKIs, and Concurrent Genetic Alterations
Source: Front Oncol. 2021 Aug 26;11:646577. doi: 10.3389/fonc.2021.646577 (PMC8426345; doi:10.3389/fonc.2021.646577)
Supplement: Supplementary file 5 [file Table_4.xlsx]

## Sheet: Supplementary Table 4
		Supplementary Table 4. Baseline characteristics of patients with common and uncommon EGFR mutations.
		Characteristics	EGFR mutation status		p value
			EGFRcm (n=97)	EGFRum (n=102)
		Age，years			0.134
		Median (range)	57 (26-80)	60 (35-84)
		Gender			0.640
		Male	46 (47.4%)	45 (44.1%)
		Female	51 (52.6%)	57 (55.9%)
		Smoking status			0.918
		Never	64 (66.0%)	68 (66.7%)
		Ever	33 (34.0%)	34 (33.3%)
		ECOG PS			0.708
		0-1	70 (72.2%)	76 (74.5%)
		2-4	27 (27.8%)	26 (25.5%)
		Histology			0.102
		Adenocarcinoma	95 (97.9%)	94 (92.2%)
		Non-adenocarcinoma	2 (2.1%)	8 (7.8%)
		Brain metastasisa			0.219
		Yes	21 (21.9%)	29 (29.6%)
		No	75 (78.1%)	69 (70.4%)
		EGFR mutation patterns
		19del	50 (51.5%)
		L858R	47 (48.5%)
		EGFRum+EGFRcm		52 (62.5%)
		Complex EGFRum		22 (30.6%)
		Single EGFRum		28 (6.9%)
		First-line to EGFR-TKIs			0.047
		gefitinib/erlotinib/icotinib	76 (78.4%)	67 (65.7%)
		afatinib	21 (21.6%)	35 (34.3%)
		a Brain metastasis at the initiation of therapy was unknown in five patients.
		EGFR, epidermal growth factor receptor; TKI, tyrosine kinase inhibitor;
		ECOG PS, Eastern Cooperative Oncology Group performance status;
		EGFRcm, common EGFR mutations; EGFRum, uncommon EGFR mutations.
