# Supplementary material for: The Predictive Values of Advanced Non-Small Cell Lung Cancer Patients Harboring Uncommon EGFR Mutations—The Mutation Patterns, Use of Different Generations of EGFR-TKIs, and Concurrent Genetic Alterations
Source: Front Oncol. 2021 Aug 26;11:646577. doi: 10.3389/fonc.2021.646577 (PMC8426345; doi:10.3389/fonc.2021.646577)
Supplement: Supplementary file 6 [file Table_5.xlsx]

## Sheet: Supplementary Table 5
	Supplementary Table 5. Baseline characteristics between the geﬁtinib/erlotinib/icotinib and afatinib cohorts.
	Characteristics	EGFRcm				EGFRum
		TKIs1st (n=76)	TKI2nd (n=21)	P value		TKIs1st (n=67)	TKI2nd (n=35)	P value
	Age, years			0.534				0.620
	Median (range)	55.5 (26-80)	58.0 (45-72)			60.0 (35-82)	64.0 (47-84)
	Gender			0.636				0.545
	Male	37 (48.7%)	9 (42.9%)			31 (46.3%)	14 (40.0%)
	Female	39 (51.3%)	12 (57.1%)			36 (53.7%)	21 (60.0%)
	Smoking status			0.265				0.883
	Never	48 (63.2%)	16 (76.2%)			45 (67.2%)	23 (65.7%)
	Ever	28 (36.8%)	5 (23.8%)			22 (32.8%)	12 (34.3%)
	ECOG PS			0.310				0.162
	0-1	53 (69.7%)	17 (81.0%)			47 (70.1%)	29 (82.9%)
	2-4	23 (30.3%)	4 (19.0%)			20 (29.9%)	6 (17.1%)
	Histology			0.388				0.563
	Adenocarcinoma	75 (98.7%)	20 (95.2%)			61 (91.0%)	33 (94.3%)
	Non-adenocarcinoma	1 (1.3%)	1 (4.8%)			6 (9.0%)	2 (5.7%)
	Brain metastasisa			1.000				0.295
	Yes	17 (22.7%)	4 (19.0%)			17 (26.2%)	12 (36.4%)
	No	58 (77.3%)	17 (81.0%)			48 (73.8%)	21 (63.6%)
	EGFR mutation patterns			0.283				<0.001
	19del	37 (48.7%)	13 (61.9%)
	L858R	39 (51.3%)	8 (38.1%)
	EGFRum+EGFRcm					44 (65.7%)	8 (22.9%)
	complex EGFRum					9 (13.4%)	13 (37.1%)
	single EGFRum					14 (20.9%)	14 (40.0%)
	a Brain metastasis at the initiation of therapy was unknown in five patients.
	EGFR, epidermal growth factor receptor; TKI, tyrosine kinase inhibitor; ECOG PS, Eastern Cooperative Oncology Group performance status;
	EGFRcm, common EGFR mutations; EGFRum, uncommon EGFR mutations;TKI1st, gefitinib/erlotinib/icotinib; TKI2nd, afatinib.
