# Supplementary material for: The Predictive Values of Advanced Non-Small Cell Lung Cancer Patients Harboring Uncommon EGFR Mutations—The Mutation Patterns, Use of Different Generations of EGFR-TKIs, and Concurrent Genetic Alterations
Source: Front Oncol. 2021 Aug 26;11:646577. doi: 10.3389/fonc.2021.646577 (PMC8426345; doi:10.3389/fonc.2021.646577)
Supplement: Supplementary file 7 [file Table_6.xlsx]

## Sheet: Supplementary Table 6
		Supplementary Table 6. Cox regression analysis for prognostic factors in the 51 patients with uncommon EGFR mutations who had available information of co-mutations
		Variables	univariate analysis				multivariate analysis
			HR	95%CI	P value		HR	95%CI	P value
		Age≥60 years old	0.797	0.413-1.539	0.499
		Female sex	0.884	0.458-1.707	0.714
		Never-smoker	0.659	0.338-1.283	0.220
		Non-adenocarcinoma	3.223	1.103-9.415	0.032		3.258	1.054-10.067	0.040
		ECOG PS: 2–4	1.807	0.899-3.633	0.097		2.618	1.256-5.454	0.010
		Brain metastasis at the initiation of therapy	0.739	0.362-1.511	0.407
		Afatinib therapy	0.813	0.391-1.692	0.580
		Uncommon mutations with coexisting 19del/L858R	0.494	0.253-0.964	0.039		0.385	0.185-0.802	0.011
		Co-mutations of tumor-suppressor genes	2.703	1.287-5.675	0.009		3.545	1.632-7.703	0.001
		Co-mutations of driver oncogenes	0.922	0.280-3.029	0.893
		HR, hazard ratio; 95% CI, 95% confidence interval; ECOG PS, Eastern Cooperative Oncology Group performance status.
